# Supplementary material for: Molecular identification of Plasmodium species responsible for malaria reveals Plasmodium vivax isolates in Duffy negative individuals from southwestern Nigeria
Source: Malar J. 2018 Nov 28;17:439. doi: 10.1186/s12936-018-2588-7 (PMC6263541; doi:10.1186/s12936-018-2588-7)
Supplement: Supplementary file 1 — Additional file 1: Table S1. PCR protocol and cycling conditions used for malaria diagnosis of P. falciparum, P. malariae, P. ovale and P. vivax. [file 12936_2018_2588_MOESM1_ESM.xlsx]

## Sheet: Sheet1
	Ingredients	P.f, P.m P.o	Cycling conditions	Ingredients	P.v	Cycling conditions
1st PCR	Water	18.08µl	Initial denaturation:94° for 5minutes	Water	18.08µl	Initial denaturation:94° for 5minutes
	1X Buffer	2.5µl	Start cycle:35 cycles	10X Buffer	2.5µl	Start cycle:35 cycles
	2mM MgCl2	1µl	Denaturation: 94° for 30 seconds	2mM MgCl2	1µl	Denaturation: 94° for 30 seconds
	0.2mM	0.5µl	Annealing:53° for 45 seconds	0.2mM	0.5µl	Annealing:53° for 45 seconds
	dNTPs		Extension: 72° for 1minutes 30seconds	dNTPs		Extension: 72° for 1minutes 30seconds
	0.32pmol Forward Primer	0.4µl	End cycle	0.32pmol Forward Primer	0.4µl	End cycle
	0.32pmol Reverse Primer	0.4µl	Final extension: 72° for 7 minutes	0.32pmol Reverse Primer	0.4µl	Final extension: 72° for 7 minutes
	1U Taq Polymerase	0.12µl		Taq Polymerase	0.12µl
	DNA Template	2µl		DNA Template	2µl
	Total Volume	25µl		Total Volume	25µl
2nd PCR	Water	19.08µl	Initial denaturation:94° for 5minutes	Water	18.08µl	Initial denaturation:94° for 5minutes
	1X Buffer	2.5µl	Start cycle:35 cycles	1X Buffer	2.5µl	Start cycle:35 cycles
	0.2mM dNTPs	0.5µl	Denaturation: 94° for 30 seconds	0.2mM	0.5µl	Denaturation: 94° for 30 seconds
			Annealing:58° for 45 seconds	dNTPs		Annealing:58° for 45 seconds
	0.32pmol Forward Primer	0.4µl	Extension: 72° for 1minute	0.32pmol Forward Primer	0.4µl	Extension: 72° for 1minute
	0.32pmol Reverse Primer	0.4µl	End cycle	0.32pmol Reverse Primer	0.4µl	End cycle
	1U Taq Polymerase	0.12µl	Final extension: 72° for 7 minutes	1U Taq Polymerase	0.12µl	Final extension: 72° for 7 minutes
	DNA Template	2µl		DNA Template	3µl
	Total Volume	25µl		Total Volume	25µl
