# Supplementary material for: Molecular identification of Plasmodium species responsible for malaria reveals Plasmodium vivax isolates in Duffy negative individuals from southwestern Nigeria
Source: Malar J. 2018 Nov 28;17:439. doi: 10.1186/s12936-018-2588-7 (PMC6263541; doi:10.1186/s12936-018-2588-7)
Supplement: Supplementary file 2 — Additional file 2: Table S2. Primer sequence, PCR protocol and cycling conditions used for Human Duffy antigen receptor for chemokines. [file 12936_2018_2588_MOESM2_ESM.xlsx]

## Sheet: Sheet1
Primer Sequence	Ingredients	Quantity	Cycling conditions	PCR product size
F-5’ TTTCCTGAGTGTAGTCCCAACC 3’				630bp
			Initial denaturation: 95°C for 5 minutes;
R-5’ AAGGTCTCTGCAGGAGTCAGAT 3’	Water	14.1µl	Start cycle: 35 cycles Denaturation: 95°C for 30 seconds;
	1X Buffer	2.5µl	Annealing: 64°C for 30 seconds;
	3mM MgCl	1.5µl	Extension: 72°C for 30 seconds
	0.2mM dNTPs	0.5µl	End cycle;
	0.48pmol Forward Primer	0.6µl	Final extension: 72°C for 5 minutes
	0.48pmol Forward Primer	0.6µl
	1U Taq Polymerase	0.2µl
	DNA template	5µl
	Total volume	25µl
